# Supplementary material for: Profile of Innate Immunity in Gilthead Seabream Larvae Reflects Mortality upon Betanodavirus Reassortant Infection and Replication
Source: Int J Mol Sci. 2022 May 3;23(9):5092. doi: 10.3390/ijms23095092 (PMC9105140; doi:10.3390/ijms23095092)
Supplement: Supplementary file 1 [file ijms-23-05092-s001.zip]

Archive with 1 entries (1 files):
- ijms-1695428-supplementary.pdf
